# Supplementary material for: The identity of the South African toad Sclerophrys capensis Tschudi, 1838 (Amphibia, Anura)
Source: PeerJ. 2016 Jan 11;4:e1553. doi: 10.7717/peerj.1553 (PMC4715445; doi:10.7717/peerj.1553)
Supplement: Supplemental Information 2 — Measurements of specimens of Sclerophrys capensis, Amietophrynus pardalis, A. pantherinus, A. rangeri, Vandijkophrynus angusticeps and V. gariepensis. Collection number (COLL8NO), type status, species allocation, sex (males—1, fmale—2), age (adult—1, young - 2) and geographic origin are indicated for all specimens; measurements are given in mm. [file peerj-04-1553-s002.xls]

## Sheet: Sheet1
Supplementary table. Measurements of specimens of Sclerophrys capensis, Amietophrynus pardalis, A. pantherinus, A. rangeri, Vandijkophrynus angusticeps and V. gariepensis. Collection number (COLL8NO), type status, species allocation, sex (males - 1, fmale - 2), age (adult - 1, young - 2) and geographic origin are indicated for all specimens; measurements are given in mm.
COLL_NO	Species	STATUS	SPECIES_CODE	Sex	Age	Place	SVL	HW	HL	MN	MFE	MBE	IFE	IBE	FLL	HAL	TFL	TL	FOL	FTL	IN	EN	EL	TYD	TYE	IUE	UEW	PL	PW	IPD	IMT	ITL	OMTL	MTTF	MTFF	TFTF	FFTF
MNHN 0.384	capensis	Holotype		1	2	Cap	41.2	17	13.2	12.1	9.6	4.8	7.1	11.4	10.1	10.3	5.38	17.2	18.4	10.7	2.72	2.79	6.48	2.92	1.17	4.21	4.54	10.39	4.08	8.55	2.07	3.56	1.5	8.68	9.08	9.61	10.53
BMNH 1858.11.25.160	angusticeps		1	2	1	Cape of Good Hope	46.1	14.5	13.5	12.4	9.5	5.7	6.4	10.8	9.5	10.5	5.81	13.4	16.4	9.9	2.81	2.94	6.06	2.19	1.25	4.06	4	9.45	7.27	7.42	2.38	3.75	1.8	6.84	8	8.87	8.87
MNHN 1979.7807	angusticeps		1	2	1	Region of Cape	52.5	19	19.1	18	18.4	9.5	8.6	14.4	10.5	12.4	8.4	15.6	18.6	10.6	2.66	3.37	6.48	2.66	1.69	4.34	4.73	10	5	9.21	2.59	3.5	1.81	8.29	8.95	9.08	9.08
MNHN 1979.7808	angusticeps		1	2	1	Region of Cape	46.4	17.1	18.3	17	14.7	9.8	6.9	12.3	10.6	11	7	15	17.6	9.6	2.79	3.18	6.16	2.59	1.43	3.56	3.69	8.68	5	8.55	2.33	3.31	1.81	8.29	9.08	8.16	8.29
MNHN 1979.7809	angusticeps		1	2	1	Region of Cape	51.1	19	14.8	8.4	11.3	6.8	8	13.3	10.1	11.3	5.3	14.7	18.4	9.2	2.98	3.37	6.03	2.27	1.62	3.05	4.41	10.79	4.74	10.79	2.4	3.5	1.62	7.63	8.82	8.42	8.68
MNHN 0.4941	angusticeps		1	1	1	Le Cap	36.4	13.5	11.7	10.6	8.3	4.7	6.2	10.5	9.3	8.8	4.67	12.2	15.2	8.8	2.27	2.46	5.06	2.27	1.23	2.79	3.37	5.7	3.05	6.03	1.69	2.72	0.78	6.58	7.24	7.5	7.24
MNHN 1994.1779	angusticeps		1	1	1	Le Cap	37.7	13.1	11.4	10.5	8.4	4.7	5.5	10.3	9	8.6	4.47	12.1	14	9.5	2.01	2.33	4.73	1.69	1.17	2.79	3.05	7.32	2.92	6.74	1.62	3.05	1.04	6.97	6.97	8.16	8.55
MNHN 0.4947	angusticeps		1	2	1	Le Cap	59.7	20.5	16.2	15.1	12.8	7.1	7.2	14.5	13	12.7	6.1	15.7	20.7	10.7	3.05	2.59	7.26	3.05	1.94	4.21	5.31	12.11	5.39	9.47	2.59	3.18	1.23	8.68	9.87	10.66	10.79
MNHN 1994.1776	angusticeps		1	2	1	Le Cap	55.6	17.8	15.1	14.4	10.6	6.1	7.5	13.9	12.4	11.3	5.9	15.6	18.9	10.4	2.98	3.76	6.48	2.2	1.88	3.76	4.8	9.87	4.74	8.55	2.79	3.44	1.94	8.03	8.42	9.21	9.61
MNHN 0.4948	angusticeps		1	2	1	Le Cap	54.2	18.3	15.7	14.5	11.3	7	8.1	13.3	13	11.1	5.1	15.1	19.5	11	2.59	3.31	6.61	2.2	1.94	2.92	4.34	8.95	4.34	8.82	2.72	4.15	1.69	8.16	7.89	10.53	10.92
MNHN 1994.1777	angusticeps		1	2	1	Le Cap	55.9	19	16.7	15.5	12.4	7.9	7.7	14.2	12.6	11.6	5.9	16.9	20	10.8	3.18	3.18	7.26	2.85	1.69	3.44	4.28	11.45	4.74	8.55	2.85	3.89	1.49	9.08	10.39	10.26	9.47
MNHN 1979.7806	angusticeps		1	1	1	Table Mountain	56.9	18.9	16	14.4	11.4	6.6	8.4	13.4	13	12.1	5.9	16.9	22.4	11.6	2.92	3.05	6.22	2.27	1.62	3.69	4.54	9.87	3.95	8.55	2.92	4.41	1.1	8.95	10.92	11.05	10.16
MNHN 0.384	angusticeps		1	2	1	Longkloof	61	20.2	16.8	15.6	12.9	8.1	9.6	15	13.3	13.5	6.3	18.8	21.4	11.2	3.31	3.56	6.81	2.46	2.4	4.54	4.47	11.97	6.05	10.13	2.92	4.08	1.62	8.16	9.47	10	10.79
MNHN 1994.1778	angusticeps		1	2	1	Longkloof	58	18.8	15.6	13.8	11.3	7	9.1	14.7	11	11.3	6.1	16	18.8	9.7	3.05	3.56	6.03	2.92	1.94	3.24	4.86	9.21	6.71	7.89	3.18	3.56	1.62	7.63	8.42	8.95	8.95
ZFMK 33168	angusticeps		1	1	1	Cape of Good Hope	48.2	15.9	14.7	13.2	11	6.5	5.8	12	10.9	11.1	5.6	15.4	21.2	12	2.59	2.92	5.83	2.66	1.62	2.98	3.89	9.87	3.29	8.95	2.14	3.56	0.97	8	7.3	8.9	9.4
ZFMK 85733	angusticeps		1	2	1	Cape Angulhas	55	19.7	16.3	15.2	12.7	7.9	9.1	13.3	13.2	13	7	17.3	20.1	9.7	3.24	3.89	6.09	3.24	1.75	4.41	4.21	12.37	3.68	10.79	3.24	4.41	2.07	8.4	8.6	8.4	8
ZFMK 85735	angusticeps		1	1	1	Cape Angulhas	44.9	15.2	13.6	12.4	10	6	7.1	12.3	10.1	10.7	5.7	14.5	17.7	10.6	2.46	3.11	4.8	2.79	1.62	3.24	4.21	8.42	4.21	8.42	2.27	3.89	1.62	7.6	8.6	8.8	9
ZFMK 85737	angusticeps		1	1	1	Mossel Bay	47.8	16.8	13.8	12.6	10.1	6.3	7.5	12.2	10.7	10.6	5.5	14.7	16.4	9.2	2.66	3.24	5.19	2.33	1.43	3.76	4.02	9.21	3.95	8.82	2.46	3.56	1.69	8	8.3	8.9	9.1
ZFMK 33169	angusticeps		1	1	1	Cape of Good Hope	45.2	15.9	13.1	11.8	9.2	4.8	6	12.3	11.1	11.2	5.7	14.8	19.9	12.3	2.59	2.2	5.06	2.27	1.81	3.56	4.02	9.61	4.61	7.24	2.66	3.31	1.1	7.8	8.5	9.5	9.6
NMW 5196-1	angusticeps		1	2	1	Cape of Good Hope	51.3	19	16.9	15.4	13.3	7.9	8.3	12.2	10.9	10.5	5.6	15.4	19.9	10	2.76	3.17	6.02	2.36	1.22	3.66	3.98	9.68	4.29	8.89	2.76	3.33	1.38	8	9.1	9	8.4
NMW 5196-2	angusticeps		1	2	1	Cape of Good Hope	49.5	17	15.5	14.7	11.7	7.5	8	13	10.6	10.2	5.1	14.8	17.6	14.2	2.76	3.09	6.02	2.36	1.22	3.66	3.98	9.68	4.29	8.89	2.11	2.85	1.38	7.1	8.8	7.8	7.7
NMW 26728-1	angusticeps		1	2	1	Fisentekraal	45.9	16.3	14.3	13.2	11.8	6.3	8.5	12.7	10.9	11.3	5.2	15	18.2	9.9	2.68	3.01	5.69	2.44	1.06	3.66	3.82	7.94	3.97	6.83	2.44	3.33	0.89	7.1	8	9.3	9
NMW 26728-2	angusticeps		1	2	1	Fisentekraal	45.6	17.4	14.4	13.1	11	7.3	8.3	13.1	11.8	11.8	5.7	15	18.9	9.8	3.01	3.17	5.53	2.6	1.63	3.9	4.07	8.41	3.81	8.1	2.6	3.58	1.38	7.8	8.7	8	8.2
NMW 26728-3	angusticeps		1	2	2	Fisentekraal	31.2	11	9.9	9.1	7.2	4.2	6.2	9.2	6.8	7.6	3.9	9.9	10.5	6.5	2.03	2.28	4.15	1.46	0.89	2.85	2.76	5.4	2.38	5.4	1.63	1.95	0.81	4.8	4.9	5.4	5.9
NMW 26728-4	angusticeps		1	1	1	Fisentekraal	42.7	14.5	13.2	12	6.5	6.2	7	16.4	10.4	10.1	5.2	14.1	16.8	9.3	2.6	2.85	5.04	2.44	1.3	3.09	3.58	6.98	3.33	6.35	2.2	3.09	1.22	7.6	8	7.8	8.1
NMW 26728-5	angusticeps		1	2	1	Fisentekraal	45	16.1	14.9	13.3	11.4	6.3	6.6	12.3	10.3	11	5.4	14.9	17.7	8.9	2.85	2.85	5.53	2.03	1.14	3.58	3.82	7.14	3.95	6.67	2.28	3.5	1.46	7.4	8.4	7.9	8.3
NMW 5195-3	angusticeps		1		2	Cape of Good Hope	37.5	12.1	11.6	11.1	8.6	4.9	5.6	8.7	7.9	8.5	4.6	12.1	16.1	7.9	1.95	2.28	4.47	1.46	1.06	3.25	3.5	7.3	2.06	5.56	2.2	2.93	1.14	6.2	7.1	7.1	7
NMW 5195-4	angusticeps		1	1	2	Cape of Good Hope	34.9	12	11.3	10.4	8.3	4.8	6.6	10.1	7.7	8.4	4.2	12.2	13.9	7.8	2.28	2.44	4.47	1.46	1.22	2.68	3.58	5.24	2.38	6.19	1.46	2.36	0.73	5.2	5.9	6.8	6.7
NMW 5195-5	angusticeps		1	1	2	Cape of Good Hope	36.4	13.6	12	11	9.2	5.1	5.7	10.1	7.9	8.5	4.5	12.2	15	8.3	1.79	2.36	4.31	1.46	1.06	2.76	3.17	6.03	3.02	6.35	1.95	2.6	0.65	6.1	6.2	6.5	6.1
NMW 5195-6	angusticeps		1	2	1	Cape of Good Hope	47	14.6	13.3	11.8	10	5.9	6.8	11.2	9.3	9	4.7	12.8	14.9	7.4	2.44	2.52	5.28	2.11	1.46	3.09	3.9	7.94	2.86	6.83	1.87	3.01	0.89	5.2	6.6	7.2	6.8
NMW 5195-7	angusticeps		1	2	1	Cape of Good Hope	51.2	17.2	15.9	14.6	11.9	7.6	7.9	13	10.9	10.8	5.5	15.2	17.9	10.3	2.85	2.85	6.18	2.68	1.22	3.58	3.9	9.52	4.13	8.1	2.44	3.98	1.22	7.4	8.6	8.8	8.5
NMW 5195-8	angusticeps		1	2	1	Cape of Good Hope	52	18.7	15.3	13.4	11.5	7.4	8.5	13.8	7.3	10.6	5.2	14.6	17.5	9.1	2.76	3.25	6.59	2.28	1.22	3.5	4.31	9.52	4.13	8.57	2.68	2.93	0.89	6.7	7.4	8.2	7.5
NMW 5195-9	angusticeps		1	2	1	Cape of Good Hope	45.9	16.1	15.1	13.2	11.6	6.7	7.2	11.9	10	10.7	5.3	14.3	16.9	9	2.44	2.44	5.93	1.79	1.63	3.09	3.66	7.78	3.33	6.98	2.03	3.33	1.14	6.8	8.4	8.4	8.3
NMW 5195-10	angusticeps		1	2	1	Cape of Good Hope	49.5	17.4	14.7	13.3	11.3	7.7	8	12.9	9.6	10.5	4.9	14	18	9.5	2.68	3.17	6.1	2.03	1.71	4.23	4.07	10.16	4.6	8.57	2.36	3.25	0.89	7	8.3	8.4	7.8
ZFMK 85713	angusticeps		1	2	1	Cape of Good Hope	67	23.3	18.2	16.4	12.5	7.4	10.6	15.8	14.4	14.2	7.2	20.3	23.2	11.5	4.02	4.02	6.74	3.76	1.49	4.08	5.51	12.89	6.58	9.87	3.31	4.67	3.11	9.1	10.8	11.2	10
BMNH 1858.11.25.157	gariepensis	Lecotype	2	1	2	Banks of the Orange (Gariep) River	34.5	12.8	10.5	9.4	7.2	3.6	6	10.5	6.9	7.6	4	10.3	11.7	6.6	2.25	2.31	4.38	0.94	0.69	2.69	3.44	6.38	4.5	6.38	1.63	2.65	1.65	4.56	5	6.25	6.31
ZFMK 85711	gariepensis		2	1	1	Augrabies	56.3	19.9	18.5	16.6	13	6.9	9.6	14.2	13.2	14.1	6.8	24	26.4	13.4	3.24	3.95	6.81	4.34	1.1	4.21	5.51	12.5	4.61	9.74	3.11	4.73	2.72	12	13.1	10.9	11.3
ZFMK 85702	gariepensis		2	1	1	Augrabies	58.9	19.8	18.3	16.4	13	7.1	8.4	15.2	13.5	15.1	7.8	23.9	26.6	14.3	3.37	3.37	7.91	4.41	1.1	5.51	4.54	12.76	4.21	9.87	3.31	5.06	1.75	11	11.9	12.6	11.7
ZFMK 85708	gariepensis		2	1	1	Vioolsdrif	60.6	21.5	18.9	17.3	13.6	6.9	9.7	16.4	15.1	14.6	8.1	25.7	28.8	15.3	3.56	4.47	7.13	4.86	1.17	5.06	5.38	14.21	5	10.53	2.92	5.31	2.27	13.4	14.4	13.4	13
ZFMK 85704	gariepensis		2	1	1	Vioolsdrif	57.1	20.6	17.8	15.7	12.3	7	9.7	15	13.5	15.1	7.9	23.1	27.5	12.9	3.89	3.82	6.61	4.34	1.1	4.28	5.06	13.82	4.61	9.74	3.05	5.31	1.94	12	12.8	13	13.2
ZFMK 85703	gariepensis		2	1	1	Vioolsdrif	52.3	19.1	16.7	14.9	11	5.8	8.4	13	11.3	12.6	6.2	21	24	13.1	3.05	4.08	6.48	3.89	1.04	4.21	4.67	10.92	4.61	8.42	2.14	3.95	1.75	10.3	10.5	10.5	10.6
ZFMK 85710	gariepensis		2	2	1	Augrabies	60.1	24	19.4	16.7	13.1	8.3	10.5	15.6	13	15.5	7.3	24.9	27.5	15	3.44	4.08	7	4.99	1.3	4.34	5.12	15.4	6.05	11.18	3.44	4.54	2.27	12	13	12.3	12.4
ZFMK 85706	gariepensis		2	2	1	Vioolsdrif	58.3	21.1	19.6	17.2	12.9	7.7	10	15.8	13.1	14.8	7.6	26.2	27.1	15.1	3.56	3.76	6.74	4.73	1.1	4.93	5.06	13.42	5	10.13	3.05	5.06	2.07	12.7	13.1	11.6	11.9
ZFMK 85701	gariepensis		2	2	1	Vioolsdrif	59.2	20.8	18.4	16.5	12.7	7.5	10.4	15.3	11.6	13.6	7.3	22.4	25.2	13.7	3.44	4.34	6.55	4.73	1.3	4.21	4.93	11.18	5.66	10.13	3.24	4.47	2.14	10.5	11.5	11.1	11.1
ZFMK 85712	gariepensis		2	2	1	Augrabies	67.6	25	21.2	19.1	14.9	8.9	12.1	16.8	15.2	16.5	7.9	29	29.5	15.6	4.08	4.47	7.19	4.54	1.75	4.54	5.64	15.79	5.26	10.66	3.76	5.38	2.59	13.5	14.9	12.8	11.5
ZFMK 85705	gariepensis		2	1	1	Vioolsdrif	56.8	19.6	17.5	15.4	11.9	6.9	10	15.1	12.2	13.9	8.1	23.5	25	14	3.56	4.08	6.68	4.21	1.3	4.73	4.54	11.18	4.21	9.87	3.37	4.54	1.94	13.3	11.5	11	11
NMW 5194-4	gariepensis		2	1	2	Cape of Good Hope	50.3	17.5	14.9	14	11.5	7.6	7.9	13.1	12.2	11.5	6.1	15.6	19.2	10.1	2.52	3.25	5.69	2.6	1.54	3.58	4.39	7.32	4.07	9.27	2.28	3.66	1.46	6.4	9	10.4	9.5
NMW 5197	gariepensis		2	2	1	Capland	78.4	28.6	24.1	21.5	17.9	11.6	12.8	20	19	18	8.5	26	29.2	15.1	4.23	4.63	8.46	4.55	1.95	5.93	6.34	16.83	6.35	12.38	4.76	5.24	1.9	10.6	13	13.8	14
ZFMK 85672	rangeri		3	2	1	Mossel Bay	92.2	35.9	29	26	26.7	13.9	15.2	24.2	21.6	21.6	10.5	37.6	40.8	20.5	5.39	5.53	10.53	6.05	2.89	6.58	7.76	20.7	9.8	14.3	4.34	6.84	3.68	18.7	20.2	16.9	16.8
ZFMK 85677	rangeri		3	1	1	Mossel Bay	63.7	24.6	22.1	19.6	15.6	9.8	11.1	17.4	14.8	15.9	7.8	27.1	28.8	15.8	3.95	4.34	8.82	3.95	2.37	5	5.39	14.6	6.9	11.1	3.68	3.68	2.63	13	13.4	12.5	14.3
ZFMK 85682	rangeri		3	1	2	Johannesburg	51.3	20.8	18.8	17	13.7	8	9.1	14.7	12.1	13.1	6.5	22.7	24	13.1	3.29	3.68	7.24	4.61	1.58	4.87	4.61	11.05	4.87	10.53	3.03	3.95	2.24	9.9	11.1	9.9	10.1
ZFMK 85678	rangeri		3	2	1	Mossel Bay	81.3	30.9	24.9	22	19.9	11.5	13.5	21.5	18.9	18.7	10.3	33.5	37.4	19.5	4.87	5	9.21	5.26	2.37	6.32	6.32	19.1	8.3	12.6	4.74	6.32	2.63	17.3	18.2	15.5	19.1
ZFMK 85676	rangeri		3	2	1	Mossel Bay	80.3	31.1	27.1	24.3	20.7	13.3	12	20.1	18.6	19.1	9.5	33.1	36.1	18.7	4.74	5	10.13	6.32	2.37	5.26	6.97	21.5	8.6	11.4	4.34	5.79	2.89	16.4	18	15.4	16.2
ZFMK 85673	rangeri		3	2	1	Mossel Bay	88.4	32.2	28.8	26.2	20.8	13.3	12.2	22.2	21.2	20.1	9.4	34.8	37.8	19.8	4.74	5.92	10	5.92	2.76	7.11	6.58	20.7	9.9	11.6	4.08	6.58	2.24	17.5	18.1	16.7	16
ZFMK 85681	rangeri		3	1	1	Cape Angulhas	72.3	27.4	24.2	21.3	27.6	10.2	10.1	19	18.4	19.2	9.2	31.6	36.8	18.5	4.34	4.08	10.13	5.26	2.11	4.74	5.39	17.6	8	10	5	5.39	2.89	17.4	18.8	14.2	14
ZFMK 85674	rangeri		3	2	1	Mossel Bay	85.7	33.5	27.7	25	20.1	12.4	13.5	22.6	19.6	21.5	11.1	35	38.7	20.7	5.26	5.26	10	5.92	1.97	7.24	7.24	20.5	10.2	13.4	4.21	7.37	3.42	17.5	19.6	16.7	16.8
ZFMK 85679	rangeri		3	2	1	Mossel Bay	81.4	32	35.9	23.6	18.8	11.6	13	21.2	17.7	20.1	10.5	33.4	36.4	18.8	5	5.26	9.74	6.18	2.24	6.32	6.58	19	7.9	14	4.74	6.71	3.16	17	17.4	14.8	15.3
ZFMK 85675	rangeri		3	2	1	Mossel Bay	82.1	31.4	35.8	22.5	18.9	10.9	12.4	21.5	19.2	18.1	9.1	33.7	34.6	18	5	5	9.61	6.32	1.97	6.84	6.58	22.6	9.4	18.7	5.26	5.79	2.24	13.8	15.7	15.6	15.3
ZFMK 85680	rangeri		3	2	1	Mossel Bay	93.2	37.8	32.6	29	24	15.9	15.8	24.9	22.1	21.7	11.1	38.9	41.4	21.1	5.4	5.5	10.5	6.1	2.9	6.6	7.8	24	11.9	15.1	5.66	7.24	3.68	18	19.3	18.3	17.6
NMW 26724	rangeri		3	2	1	Tshipise. N-Transvaal	92.3	36.1	33	29.1	24.9	16.6	16.3	23.3	19.8	20.3	9.9	34.4	37.8	20.5	5.2	6.1	9.7	5.7	2.1	6.2	7.1	23.6	11.1	13	4.2	6	3.1	16.9	13.9	17.1	16.4
NMW 5193	rangeri		3		2	Port Elisabeth	52.6	21.9	17.7	15.2	11.7	7.3	9.6	14.4	11	12.2	6.4	20.1	22.2	11.8	3.25	3.98	6.18	3.74	1.3	4.47	3.82	10	4.76	7.95	2.38	3.65	2.38	9.7	9.7	9.4	9.7
MNHN 399	pardalis		4		2	Cap	48.5	17.5	15	13.3	10.6	6.4	6.9	13.4	10.5	10.7	5.3	18.7	20	10.5	2.92	6.05	6.81	3.24	0.91	4.86	4.41	12.11	5.53	6.32	2.59	3.76	0.84	8.95	9.47	9.34	9.87
MNHN 399A	pardalis		4		2	Cap	35.9	13.3	11.7	10.2	8.6	4.2	5.3	9.7	8.3	8.5	4.9	12.7	16.4	8.8	1.81	2.27	5.44	1.94	1.17	3.5	3.11	7.56	3.56	5.31	1.69	3.31	0.91	6.71	6.97	8.03	8.42
MNHN 399B	pardalis		4		2	Cap	35	13.2	12.8	12.2	9.1	4.7	4.8	9.2	8.5	8	4.3	12.1	14.2	7.3	1.94	2.33	5.31	1.69	0.97	3.63	2.72	7.56	4.02	4.67	1.56	2.33	0.78	6.84	6.97	7.11	6.97
MNHN 5484	pantherinus		5	2	2	Cap	40.3	16.4	13.9	13.2	11.8	6.9	5.9	11.8	8.4	10.6	5.5	14.8	18.9	10.6	2.59	2.66	5.44	1.81	1.49	4.41	3.5	9.21	4.61	6.58	2.4	4.41	1.62	8.16	8.16	9.21	9.34
MNHN 4945	pardalis		4	2	1	Cap	122	48.3	39.5	34.5	30	19.2	16	30.8	28.8	28.8	14	45.5	50.1	25.9	5.7	6.3	12.5	7.5	3.7	11	8.3	24.6	12.9	17.1	6.8	9.1	4.7	21.1	23.6	23.2	22.4
BMNH 1871.4.21.11	pardalis		4	2	1	Port Elizabeth	112.4	39.2	32	26.6	24	15.3	14.3	25.2	23.4	24.7	12.4	38	43.3	22.7	5.5	5.7	10.5	7	3.3	10.9	7.7	23	10.9	17.1	5.1	8.3	4.9	19.4	21.9	21.5	19.7
BMNH 1871.4.21.10	pardalis		4	2	1	Port Elizabeth	133.8	48.2	37.1	31.9	27.8	18.6	16	29.9	27.5	29	15	43.2	51.5	27.4	6	6.8	11.9	7.3	3.7	12.1	10	24	12.2	16.5	6.7	9.1	3.9	21.8	25	24.8	24.3
BMNH 1936.12.3.25	pantherinus	neotype	5	2	1	South Africa	89.8	37.1	36.4	31.4	24.3	14.2	12	24.3	22.2	23.3	11.5	36.4	41.1	23	5.1	4.7	11.2	5.8	3.1	9.8	6.2	20.2	10.4	11.7	4.8	8.1	3.4	18.3	19.5	18.7	19.2
BMNH 1894.2.9.6	pantherinus		5	2	1	Near Cape Town	82.7	33.2	30	26.6	23.1	15.8	14.1	24.1	19	21.7	9.9	32.3	37.9	20.5	4.8	5.4	10.7	5.3	3	7.8	7.8	21.2	10.8	13.4	5.3	6.4	4.1	15.2	16.5	18.1	19.4
BMNH 1985.1438	pantherinus		5	1	1	Hout Bay	87.5	32.6	33.6	30.1	26.3	18.8	12.3	21.5	20.7	22.4	10.7	34.2	40.7	20.1	4.21	5	9.87	4.74	1.97	7.5	7.11	18.1	9.1	13.3	5.26	8.55	3.16	19.9	19.7	15.8	17
BMNH 1985.1439	pantherinus		5	1	1	Hout Bay	82.7	32.8	28.8	24.2	20.5	13.1	11.6	22.4	21.4	20.4	9.8	31.6	38	20.5	4.47	4.47	10.26	4.08	2.37	7.89	6.18	18.5	8.6	13.2	4.74	7.24	2.76	17	16.7	16.8	17.9
BMNH 1910.7.28.6	pantherinus		5		2	Cape Flats	42.3	16.9	16.8	14	11.6	6.8	7.5	12.4	9.2	10.6	5.5	15.3	19.1	10.6	2.79	2.72	5.44	2.33	1.43	4.67	3.69	10.26	4.61	8.29	2.33	3.69	1.75	7.37	8.03	9.87	10
BMNH 1846.6.18.28	pantherinus		5		2	South Africa	39.8	15.8	14	12.9	10.8	6.8	6.7	11.3	8.8	9.6	5.26	14	17.4	9.5	2.4	2.46	5.06	2.27	0.97	3.37	3.69	9.61	3.68	8.03	2.01	3.31	1.62	7.5	7.89	8.68	9.21
BMNH 1925.12.18.160	pantherinus		5	2	2	Cape Peninsula	49.9	19	17.7	15.8	13.5	8.2	8.7	14.3	12.1	12.6	6.9	18.4	24.2	12.6	3.18	3.05	6.35	3.89	0.91	5.83	4.08	10	5.79	8.55	3.31	4.86	2.4	9.87	11.05	11.71	11.84
BMNH 1925.12.18.162	pantherinus		5		2	Cape Peninsula	26.5	10.4	9.7	8.4	7.6	3.3	4.5	8	6.3	6.6	3.76	10.2	12	7.5	1.81	1.94	4.21	1.56	0.71	3.89	2.4	5.92	2.37	5.53	1.17	4.61	0.58	4.61	5.26	6.32	6.18

## Sheet: Sheet2
Supplementary table. Measurementsof specimens of Sclerophrys capensis, Amietophrynus
						Cape of Good Hope
						Cape Angulhas
						Cape Angulhas
						Mossel Bay
						Cape of Good Hope
						Fisentekraal
						Fisentekraal
						Fisentekraal
						Fisentekraal
						Fisentekraal
						Cape of Good Hope
						Cape of Good Hope
						Cape of Good Hope
						Cape of Good Hope
						Cape of Good Hope
						Cape of Good Hope
						Cape of Good Hope
						Cape of Good Hope
						Cape of Good Hope
						Augrabies
						Augrabies
						Vioolsdrif
						Vioolsdrif
						Vioolsdrif
						Augrabies
						Vioolsdrif
						Vioolsdrif
						Augrabies
						Vioolsdrif
						Cape of Good Hope
						Mossel Bay
						Mossel Bay
						Johannesburg
						Mossel Bay
						Mossel Bay
						Mossel Bay
						Cape Angulhas
						Mossel Bay
						Mossel Bay
						Mossel Bay
						Mossel Bay

## Sheet: Sheet3
Supplementary table. Measurementsof specimens of Sclerophrys capensis, Amietophrynus
						Cape of Good Hope
						Cape Angulhas
						Cape Angulhas
						Mossel Bay
						Cape of Good Hope
						Fisentekraal
						Fisentekraal
						Fisentekraal
						Fisentekraal
						Fisentekraal
						Cape of Good Hope
						Cape of Good Hope
						Cape of Good Hope
						Cape of Good Hope
						Cape of Good Hope
						Cape of Good Hope
						Cape of Good Hope
						Cape of Good Hope
						Cape of Good Hope
						Augrabies
						Augrabies
						Vioolsdrif
						Vioolsdrif
						Vioolsdrif
						Augrabies
						Vioolsdrif
						Vioolsdrif
						Augrabies
						Vioolsdrif
						Cape of Good Hope
						Mossel Bay
						Mossel Bay
						Johannesburg
						Mossel Bay
						Mossel Bay
						Mossel Bay
						Cape Angulhas
						Mossel Bay
						Mossel Bay
						Mossel Bay
						Mossel Bay
